# Supplementary material for: (E)-2-Benzylidenecyclanones: Part XVIII Study the Possible Link between Glutathione Reactivity and Cancer Cell Cytotoxic Effects of Some Cyclic Chalcone Analogs A Comparison of the Reactivity of the Open-Chain and the Seven-Membered Homologs
Source: Int J Mol Sci. 2023 May 10;24(10):8557. doi: 10.3390/ijms24108557 (PMC10218606; doi:10.3390/ijms24108557)
Supplement: Supplementary file 1 [file ijms-24-08557-s001.zip]

Archive with 1 entries (1 files):
- ijms-2373830-supplementary.pdf
